# Supplementary material for: Sb Nanoparticles Embedded in the N-Doped Carbon Fibers as Binder-Free Anode for Flexible Li-Ion Batteries
Source: Nanomaterials (Basel). 2022 Sep 6;12(18):3093. doi: 10.3390/nano12183093 (PMC9506069; doi:10.3390/nano12183093)
Supplement: Supplementary file 1 [file nanomaterials-12-03093-s001.zip]

Archive with 1 entries (1 files):
- nanomaterials-1886447-supplementary materials.pdf
